# Supplementary material for: Development of an Inactivated Camelpox Vaccine from Attenuated Camelpox Virus Strain: Safety and Protection in Camels
Source: Animals (Basel). 2023 Apr 30;13(9):1513. doi: 10.3390/ani13091513 (PMC10177572; doi:10.3390/ani13091513)
Supplement: Supplementary file 1 [file animals-13-01513-s001.zip]

Archive with 1 entries (1 files):
- animals-2298814-supplementary.pdf
